# Supplementary material for: The hematopoietic compartment is sufficient for lupus development resulting from the POLB-Y265C mutation
Source: PLoS One. 2022 Apr 29;17(4):e0267913. doi: 10.1371/journal.pone.0267913 (PMC9053796; doi:10.1371/journal.pone.0267913)
Supplement: S1 Data — (XLSX) [file pone.0267913.s003.xlsx]

## Sheet: ANA Figure 1B
		ANA Data
		WT Mice		C/C Mice
		0		0.5			Table Analyzed	Data 1
		0.5		4
		0		4			Column B	C/C
		0		2.5			vs.	vs.
				2.5			Column A	+/+
				2
				4			Unpaired t test
				0.5			P value	0.0104
							P value summary	*
							Significantly different (P < 0.05)?	Yes
							One- or two-tailed P value?	Two-tailed
							t, df	t=3.147, df=10
							How big is the difference?
							Mean of column A	0.125
							Mean of column B	2.5
							Difference between means (B - A) ± SEM	2.375 ± 0.7547
							95% confidence interval	0.6935 to 4.057
							R squared (eta squared)	0.4976
							F test to compare variances
							F, DFn, Dfd	34.29, 7, 3
							P value	0.0146
							P value summary	*
							Significantly different (P < 0.05)?	Yes
							Data analyzed
							Sample size, column A	4
							Sample size, column B	8

## Sheet: %CD138 Cells Figure 1D
			%CD138+ cells						Table Analyzed	Data 3
			WT mice		C/C mice
			2.16		15.6				Column B	C/C
			6.98		13.1				vs.	vs.
			3.55		22.4				Column A	+/+
					13.8
					5.85				Unpaired t test
									P value	0.0359
									P value summary	*
									Significantly different (P < 0.05)?	Yes
									One- or two-tailed P value?	Two-tailed
									t, df	t=2.694, df=6
									How big is the difference?
									Mean of column A	4.23
									Mean of column B	14.15
									Difference between means (B - A) ± SEM	9.920 ± 3.683
									95% confidence interval	0.9083 to 18.93
									R squared (eta squared)	0.5473
									F test to compare variances
									F, DFn, Dfd	5.698, 4, 2
									P value	0.3097
									P value summary	ns
									Significantly different (P < 0.05)?	No
									Data analyzed
									Sample size, column A	3
									Sample size, column B	5

## Sheet: Figure 2B Renal Scores
	AnimalGenotype	Mesangial_Thickening	Mesangial_Cellularity	Glomerular_Enlargement	Tuft_Atrophy	Glomerular_Crescents	Bowman_Fibrosis	Glomerulosclerosis	Perivascular_Infiltration	Tubular_Proliferation	Tubular_Atropy	Tubular_Casts	Total									Table Analyzed	Data 1
	C/C	2	2	2	2	1	1	2	3	2	1	3	21
	C/C	3	1	2	3	1	2	3	3	3	2	3	26									Column B	Score +/+ Transplants
	C/C	3	1	3	2	2	2	3	3	2	3	2	26									vs.	vs.
	C/C	3	1	2	2	2	2	3	3	2	2	2	24									Column A	Score C/C transplants
	C/C	2	1	1	2	1	1	2	3	1	1	1	16
	C/C	3	1	1	2	2	1	2	3	2	1	1	19									Unpaired t test
	C/C	3	1	2	2	1	1	3	3	1	1	1	19									P value	0.0018
	WT	2	2	1	1	1	1	1	1	1	1	1	13									P value summary	**
	WT	1	2	1	1	1	1	1	0	0	1	1	10									Significantly different (P < 0.05)?	Yes
	WT	2	1	1	1	1	1	2	2	2	1	1	15									One- or two-tailed P value?	Two-tailed
	WT	2	1	1	1	1	1	1	0	1	1	1	11									t, df	t=4.365, df=9
																						How big is the difference?
	Descriptive data analysis and calculations; mean and standard deviation (SD), were performed with SAS® version 9.4.																					Mean of column A	21.57
	Mouse Strain		Calculation		Mesangial Thickening	Mesangial Cellularity		Glomerular Enlargement		Tuft Atrophy	Glomerular Crescents		Bowman’s Capsular Fibrosis	Glomerulosclerosis								Mean of column B	12.25
	Polymerase Beta Y265C/Y265 BMT		Mean		2.7	1.1		1.9		2.1	1.4		1.4	2.6								Difference between means (B - A) ± SEM	-9.321 ± 2.135
	n = 7		SD		0.5	0.4		0.7		0.4	0.5		0.5	0.5								95% confidence interval	-14.15 to -4.491
	Polymerase Beta +/+ BMT Controls		Mean		1.8	1.5		1		1	1		1	1.3								R squared (eta squared)	0.6792
	n = 4		SD		0.5	0.6		0		0	0		0	0.5
	Mouse Strain	Calculation		Perivascular Round Cell Infiltration			Tubular Epithelial Proliferation		Tubular Epithelial Atrophy			Tubular Dilation with Cellular Casts			Total Score							F test to compare variances
	Polymerase Beta Y265C/Y265 BMT	Mean		3			1.9		1.6			2.1			21.6							F, DFn, Dfd	3.041, 6, 3
	n = 7	SD		0			0.7		0.8			0.4			3.9							P value	0.3895
	Polymerase Beta +/+ BMT Controls	Mean		0.8			1		1			1			12.3							P value summary	ns
	n = 4	SD		1			0.8		0			0			2.2							Significantly different (P < 0.05)?	No
																						Data analyzed
																						Sample size, column A	7
																						Sample size, column B	4

## Sheet: Figure 3A GC per 10 mm2
		Percent GC per 10 mm2							Table Analyzed	Data 3
		WT mice		C/C mice
		15		2.88					Column C	C/C
		0		0					vs.	vs.
		0		5.58893					Column B	+/+
				19.9163
				0					Unpaired t test
				12.1017					P value	0.7692
									P value summary	ns
									Significantly different (P < 0.05)?	No
									One- or two-tailed P value?	Two-tailed
									t, df	t=0.3051, df=7
									How big is the difference?
									Mean of column B	5
									Mean of column C	6.748
									Difference between means (C - B) ± SEM	1.748 ± 5.729
									95% confidence interval	-11.80 to 15.29
									R squared (eta squared)	0.01312
									F test to compare variances
									F, DFn, Dfd	1.212, 2, 5
									P value	0.7446
									P value summary	ns
									Significantly different (P < 0.05)?	No
									Data analyzed
									Sample size, column B	3
									Sample size, column C	6

## Sheet: Figure 3E Activated GC B-cells
	Activated GC B cells percent					Table Analyzed	Data 8
	WT Mice		Mutant Mice
	3.37		9.52			Column B	C/C
	4.73		12.4			vs.	vs.
	2.96		18.2			Column A	+/+
			30.8
			18.1			Unpaired t test
						P value	0.0277
						P value summary	*
						Significantly different (P < 0.05)?	Yes
						One- or two-tailed P value?	Two-tailed
						t, df	t=2.889, df=6
						How big is the difference?
						Mean of column A	3.687
						Mean of column B	17.8
						Difference between means (B - A) ± SEM	14.12 ± 4.887
						95% confidence interval	2.159 to 26.08
						R squared (eta squared)	0.5817
						F test to compare variances
						F, DFn, Dfd	77.75, 4, 2
						P value	0.0255
						P value summary	*
						Significantly different (P < 0.05)?	Yes
						Data analyzed
						Sample size, column A	3
						Sample size, column B	5

## Sheet: Figure 3F Tfh Cells
		Tfh percentages
		WT mice		C/C mice			Table Analyzed	Data 9
		5.94		13.2
		2.22		11.1			Column B	CC
		15.1		4.82			vs.	vs.
				18.6			Column A	++
				8.55
				12.3			Unpaired t test
							P value	0.3579
							P value summary	ns
							Significantly different (P < 0.05)?	No
							One- or two-tailed P value?	Two-tailed
							t, df	t=0.9840, df=7
							How big is the difference?
							Mean of column A	7.753
							Mean of column B	11.43
							Difference between means (B - A) ± SEM	3.675 ± 3.735
							95% confidence interval	-5.156 to 12.51
							R squared (eta squared)	0.1215
							F test to compare variances
							F, DFn, Dfd	2.046, 2, 5
							P value	0.4486
							P value summary	ns
							Significantly different (P < 0.05)?	No
							Data analyzed
							Sample size, column A	3
							Sample size, column B	6
